# Supplementary material for: Transcriptional profiling identifies critical steps of cell cycle reprogramming necessary for Plasmodiophora brassicae‐driven gall formation in Arabidopsis
Source: Plant J. 2019 Jan 5;97(4):715–29. doi: 10.1111/tpj.14156 (PMC6850046; doi:10.1111/tpj.14156)
Supplement: Supplementary file 5 — Table S1. The mean log2 ratios between infected and mock‐treated samples list for gene expression sequencing studies presented in Figure 1 [file TPJ-97-715-s005.xlsx]

## Sheet: Sheet1
Gene	AGI	16 DAI	26 DAI
CCS52A1	AT4G22910	0.53 (0.072)	0.64 (0.022)
CCS52A2	AT4G11920	-0.72 (0.014)	-0.38 (0.298)
CDKA;1	AT3G48750	-0.37 (0.009)	-0.35 (0.015)
CDKB1;1	AT3G54180	0.87 (<0.001)	0.14 (0.643)
CDKB1;2	AT2G38620	0.46 (0.033)	-0.67 (0.015)
CDKB2;1	AT1G76540	0.93 (<0.001)	-0.19 (0.34)
CDKB2;2	AT1G20930	1.08 (<0.001)	-0.07 (0.839)
CDKC;1	AT5G10270	0.59 (<0.001)	0.45 (0.001)
CDKD;1	AT1G73690	1.06 (<0.001)	-0.02 (1)
CDKD;3	AT1G18040	0.4 (0.046)	-0.07 (0.876)
CDKF;1	AT4G28980	-0.41 (0.01)	-0.48 (0.003)
CKS1	AT2G27960	0.13 (0.609)	0.44 (0.026)
CKS2	AT2G27970	0.87 (<0.001)	0.08 (0.864)
CYCA1;1	AT1G44110	0.47 (0.003)	-0.23 (0.309)
CYCA1;2	AT1G77390	1.59 (<0.001)	1.32 (0.001)
CYCA2;1	AT5G25380	3.22 (<0.001)	2.14 (<0.001)
CYCA2;2	AT5G11300	2.17 (<0.001)	1.42 (<0.001)
CYCA2;3	AT1G15570	0.58 (0.003)	-0.14 (0.645)
CYCA2;4	AT1G80370	1.05 (<0.001)	-0.33 (0.312)
CYCB1;1	AT4G37490	0.91 (<0.001)	0.02 (1)
CYCB1;2	AT5G06150	0.68 (<0.001)	-0.33 (0.078)
CYCB1;3	AT3G11520	0.68 (<0.001)	-0.7 (0.003)
CYCB1;4	AT2G26760	0.59 (<0.001)	-0.45 (0.039)
CYCB2;1	AT2G17620	1.22 (<0.001)	0.12 (0.903)
CYCB2;2	AT4G35620	1.19 (<0.001)	-0.05 (0.959)
CYCB2;3	AT1G20610	1.94 (<0.001)	0.68 (0.002)
CYCB2;4	AT1G76310	0.91 (<0.001)	-0.33 (0.294)
CYCB3;1	AT1G16330	0.68 (0.035)	-0.55 (0.17)
CYCD1;1	AT1G70210	1.61 (<0.001)	1.64 (<0.001)
CYCD2;1	AT2G22490	0.51 (0.007)	0.11 (0.73)
CYCD3;2	AT5G67260	1.23 (<0.001)	1.22 (<0.001)
CYCD3;3	AT3G50070	0.42 (0.008)	0.21 (0.281)
CYCD5;1	AT4G37630	-0.7 (0.003)	-1.33 (<0.001)
CYCD6;1	AT4G03270	-1.53 (<0.001)	-1.39 (<0.001)
DPa	AT5G02470	0.48 (0.026)	-0.2 (0.475)
E2Fa	AT2G36010	0.91 (<0.001)	0.26 (0.46)
E2Fc	AT1G47870	0.22 (0.361)	-0.45 (0.042)
E2Fd/DEL2	AT5G14960	0.97 (0.037)	0.64 (0.268)
E2Ff/DEL3	AT3G01330	1.66 (<0.001)	0.42 (0.29)
KRP1	AT2G23430	-1.52 (<0.001)	-0.78 (0.03)
KRP3	AT5G48820	-1.13 (<0.001)	-2.62 (<0.001)
KRP5	AT3G24810	-0.44 (0.069)	-1.04 (<0.001)
KRP7	AT1G49620	0.99 (<0.001)	0.25 (0.509)
MYB3R1	AT4G32730	0.74 (<0.001)	0.37 (0.031)
MYB3R4	AT5G11510	0.59 (<0.001)	-0.3 (0.154)
SIM	AT5G04470	-0.86 (0.032)	0.57 (0.183)
SMR1	AT3G10525	-0.93 (0.012)	-0.51 (0.252)
SMR10	AT2G28870	-0.8 (0.007)	-0.91 (0.002)
SMR11	AT2G28330	-0.42 (0.331)	0.86 (0.022)
SMR13	AT3G20898	-1.37 (<0.001)	-1.5 (<0.001)
SMR14	AT5G59360	-2.47 (<0.001)	-1.35 (0.002)
SMR2	AT1G08180	-1.85 (<0.001)	-0.36 (0.595)
SMR3	AT5G02420	-1.59 (<0.001)	-0.92 (0.011)
SMR6	AT5G40460	-0.66 (0.153)	-2.35 (<0.001)
SMR8	AT1G10690	-1.8 (<0.001)	-0.14 (0.89)
SMR9	AT1G51355	-1.9 (<0.001)	-1.81 (<0.001)
WEE1	AT1G02970	1.42 (<0.001)	1.26 (<0.001)
